# Supplementary material for: EFNA5 as an Oocyte-Derived Factor Enhances Developmental Competence by Modulating Oxidative Stress, Inflammation, and Apoptosis During In Vitro Maturation
Source: Antioxidants (Basel). 2025 Dec 9;14(12):1476. doi: 10.3390/antiox14121476 (PMC12729364; doi:10.3390/antiox14121476)
Supplement: Supplementary file 1 [file antioxidants-14-01476-s001.zip]

Archive with 1 entries (1 files):
- antioxidants-3967307-supplementary.xlsx
