# Supplementary material for: EFNA5 as an Oocyte-Derived Factor Enhances Developmental Competence by Modulating Oxidative Stress, Inflammation, and Apoptosis During In Vitro Maturation
Source: Antioxidants (Basel). 2025 Dec 9;14(12):1476. doi: 10.3390/antiox14121476 (PMC12729364; doi:10.3390/antiox14121476)
Supplement: Supplementary file 1 [file antioxidants-14-01476-s001.zip › antioxidants-3967307-supplementary.xlsx]

## Sheet: Sheet1
	Table S1. The primers sequence used in this study
	Primers	NCBI Gene ID	Sequences (5’→3’)
	EPHA1 (RT-qPCR)	101115703	Forward: TCCTGGACAACTTCGATGGC
			Reverse: TCACGATCCCAAAGCTCCAC
	EPHA3 (RT-qPCR)	101122744	Forward: GAACTGCTTGGGTAGGGTCC
			Reverse: TGATTGGGAGGTTCTGTGGC
	EPHA4 (RT-qPCR)	101118852	Forward: GGCATTGGGTCTGGGATGAA
			Reverse: TATGCTGCTTCCGGATCGTC
	EPHA5 (RT-qPCR)	101119989	Forward: GGAAGCACCTTCGTTGGAGA
			Reverse: GACTGTCATGGGGGACTTGG
	EPHA7 (RT-qPCR)	101107288	Forward:CCTGCCAGTGTCGTAGTCTG
			Reverse: GGCTGCGGACTAACTGGATT
	EFNA5 (RT-qPCR)	101115792	Forward: CCGTTATCCGGGATTGCAGA
			Reverse: CCTCACTCTCCAAACGGACC
	PTX3 (RT-qPCR)	100034672	Forward: GGTCAAGCCACAGAAGTA
			Reverse: ACAGCATACGGACAGGAG
	HAS2 (RT-qPCR)	101110341	Forward: CCTCATCATCCAAAGCCTG
			Reverse: ACATTTCCGCAAATAGTCTG
	PTGS2 (RT-qPCR)	443460	Forward: TTGATTGAGAGTCCGCCAAC
			Reverse: GCAGTCATCAGGCACAGGAG
	TNFAIP6 (RT-qPCR)	101119185	Forward: CTCACGGATGGGATTCAA
			Reverse: ACCCGTTGCCTTCTTGC
	BCL2 (RT-qPCR)	101119602	Forward: ATGACTTCTCTCGGCGCTAC
			Reverse: AGACATCACATGACCCCCTC
	TP53 (RT-qPCR)	443421	Forward: GCACGACATCCACTCAACTTC
			Reverse: GGACAGGCAACAACAGCCAC
	SOD1 (RT-qPCR)	100270717	Forward: CACTTCGAGGCAAAGGGAGA
			Reverse: CCTTTGGCCCACCGTGTTTT
	SOD2 (RT-qPCR)	780457	Forward: CCGTCAGCCTTACACCAAGT
			Reverse: CAAGCCACGCTCAGAAACAC
	GPX4 (RT-qPCR)	138441264	Forward: CTGCAACCCACCGTGGTAT
			Reverse: GATGGCCCTGAGCATTGTT
	GCLC(RT-qPCR)	101114822	Forward: AGCATCCCGACTACAAGAG
			Reverse:TTCTCAACGCTGGTGTCGAG
	GCLM (RT-qPCR)	101117899	Forward: TAATCTTGGCCTCGTGTGTGT
			Reverse: TGCTGCAGTTTCAGGAGTAG
	GSR (RT-qPCR)	101114416	Forward: TCATTATGTAGTCTTAGAACCAGG
			Reverse: AGCAGACATCCTCAACGAT
	KEAP1 (RT-qPCR)	101113845	Forward: CACCCATGAACACCATCCGA
			Reverse: TCCACGTTTCTGTCTCCACG
	CUL3 (RT-qPCR)	101122669	Forward: GGCAACATCTACAGGCCACT
			Reverse: TCAAAAGCGTGTCTTGGTGC
	BACH1 (RT-qPCR)	101117134	Forward: TGGCATGCAAAACACGACAG
			Reverse: CAAGGCCACTCTCCTTCCTG
	IL1B (RT-qPCR)	443539	Forward: CGAACATGTCTTCCGTGATG
			Reverse: TCTCTGTCCTGGAGTTTGCAT
	CXCL8 (RT-qPCR)	443418	Forward: GACCCACACAGTACTCAAGGC
			Reverse: ATTAACAGGCAGCACCGACA
	ACTB(RT-qPCR)	443052	Forward: GTCACCAACTGGGACGACA
			Reverse: AGGCGTACAGGGACAGCA
	NQO1 (RT-qPCR)	101121876	Forward: GATCGTACTGGCCCACTCAG
			Reverse: CCGGGGTCCTTCAGTTTACC
